# Supplementary material for: Working during a Pandemic between the Risk of Being Infected and/or the Risks Related to Social Distancing: First Validation of the SAPH@W Questionnaire
Source: Int J Environ Res Public Health. 2021 Jun 2;18(11):5986. doi: 10.3390/ijerph18115986 (PMC8199693; doi:10.3390/ijerph18115986)
Supplement: Supplementary file 1 [file ijerph-18-05986-s001.zip]

Archive with 1 entries (1 files):
- ijerph-1224383-supplementary.pdf
